# Supplementary material for: Plasma Metabolic and Lipidomic Fingerprinting of Individuals with Increased Intestinal Permeability
Source: Metabolites. 2022 Mar 29;12(4):302. doi: 10.3390/metabo12040302 (PMC9026773; doi:10.3390/metabo12040302)
Supplement: Supplementary file 1 [file metabolites-12-00302-s001.zip]

Archive with 1 entries (1 files):
- metabolites-1648852-supplementary.pdf
